# Supplementary material for: N-Oxide Coordination to Mn(III) Chloride
Source: Molecules. 2024 Oct 1;29(19):4670. doi: 10.3390/molecules29194670 (PMC11477729; doi:10.3390/molecules29194670)
Supplement: Supplementary file 1 [file molecules-29-04670-s001.zip]

Archive with 1 entries (1 files):
- molecules-3224028-supplementary.pdf
